# Supplementary material for: Effects of Poloxamer Content and Storage Time of Biodegradable Starch-Chitosan Films on Its Thermal, Structural, Mechanical, and Morphological Properties
Source: Polymers (Basel). 2021 Jul 17;13(14):2341. doi: 10.3390/polym13142341 (PMC8309472; doi:10.3390/polym13142341)
Supplement: Supplementary file 1 [file polymers-13-02341-s001.zip]

Archive with 1 entries (1 files):
- polymers-1292822-supplementary.pdf
